# Supplementary material for: Epigenomic and Transcriptomic Prioritization of Candidate Obesity-Risk Regulatory GWAS SNPs
Source: Int J Mol Sci. 2022 Jan 23;23(3):1271. doi: 10.3390/ijms23031271 (PMC8836216; doi:10.3390/ijms23031271)
Supplement: Supplementary file 1 [file ijms-23-01271-s001.zip]

Archive with 2 entries (2 files):
- ijms-1532892-supplementary.pdf
- ijms-1532892-supplementary.xlsx
